# Supplementary material for: IRF4 contributes to chemoresistance in IGH::BCL2‐positive diffuse large B‐cell lymphomas by mediating BCL2‐induced SOX9 expression
Source: Clin Transl Med. 2025 May 12;15(5):e70336. doi: 10.1002/ctm2.70336 (PMC12069798; doi:10.1002/ctm2.70336)
Supplement: Supplementary file 2 — Supporting Information [file CTM2-15-e70336-s002.xlsx]

## Sheet: Sheet1
ID	Pathological numbers	Location	DX name	IHC& cytogenetics	GCB vs. Non-GCB	Age	Gender
*1	14-29545	Antrum	DLBCL	LCA+，CD20+，CD79α+，Mum-1+，BCL-2+，BCL-6+30%，CD10+＞50%，ki-67+90%，CD43-，CD5-，CD21-，CD23-，CD35±，CK-，CAM5.2-	GCB	73	M
#2	15-07348	Antrum	DLBCL	Vim+，CD20+，CD79α+，Bcl-2+，CD10+，Bcl-6+，CD21-，CD23-，CD3-，CD5-，CyclinD1-，CK-， IGH/BCL2（+）	GCB	60	M
*3	15-20451	right frontal lobe	DLBCL	IHC:CD20:+, CD3:-, CD10+, bcl-6+, MUM1:-, GFAP-, CD56-,CD38-,CD5-,Ki67:35%	GCB	47	M
#4	17-21052	Inguinal lymph nodes	DLBCL	IHC：AE1/AE3（-），Vim（+），CD20（+），CD79α（+），CD19（+），CD3（-），CD5（-），CD43（-），Kp-1（tissue cells+），Mum-1（few+），Bcl-2（+），Bcl-6（few+），CyclinD-1（-），CD23（FDC+），CD15（-），CD30（-），PAX-5（+），TIA-1（-），Ki67（approx 80%+），CD10（approx 70%+），IGH/BCL2（+）	GCB	84	M
*5	17-30697	Rigth recessus piriformis	DLBCL	IHC：CK（-），CD20（+），CD79α（+），CD5（reactive cells+），CD3（reactive cells+），CD23（-），P63（few lymphomcytes+），Ki67（approx 50%+），CD56（-），CK5/6（-），CD10（-），CD30（-），Bcl-6（+），Mum-1（-），ALK（-），PAX-8（-），34BE12（-），P40（few lymphocytes+）; cytogenetics：IGH/BCL2（+）	GCB	72	M
#6	19-07864	eye socket	DLBCL	IHC：AE1/AE3（-），Ki67（80%+），CD3（-），CD20（+），CD79α（+），CD138（-），CD19（weak+），PAX-5（+），Bcl-2（+），Bcl-6（+），CD10（-），Mum-1（-），CD5（-），CyclinD-1（-），CD23（-），CD30（-），TDT（-），CD34（-），MPO（-），CD15（-）。cytogenetics：IGH/BCL2（+）	GCB	73	F
*7	19-14943	Right upper arm	DLBCL	IHC：CD20（+），CD3（-），CD5（-），CD43（few+），CD138（-），CD38（few+），CD56（-），CD30（-），CD10（+），Bcl-6（+），ALK（-），EMA（-），Ki67（80%+），MPO（-），PAX-5（+），Mum-1（few+）。cytogenetics： BCL2 rearragement：（+）	GCB	80	F
#8	20-01735	Right tonsils	DLBCL	cytogenetics：IGH/BCL2（+），C-MYC（-），BCL6（-） IHC：CD3(few+），CD5（few+），CD20（+），TDT（-），MPO（-），CD7（few+），CD56（-），PAX-5（+），CD10（+），Ki67（+30%），CD34（blood vessel+），CK（-），Bcl-2（+），Bcl-6（few+），Mum-1（-），CD23（-），CyclinD-1（-），SOX11（-），P53（-）,IGH/BCL2（+）	GCB	51	M
*9	20-03311	cerebellum	DLBCL	IHC：GFAP（-），OLIG2（-），CD20（+），CD3（-），CD23（-），CD30（-），CD5（-），CD10（+），SOX11（-），Bcl-2（-），Bcl-6（+），P53（weak+），Mum-1（+），Ki67（80%+），CD79α（+），CyclinD-1（-）。cytogenetics：EBER(ISH)（-）	GCB	50	F
*10	20-03575	Right ilium	DLBCL	IHC：CK（-），S-100（-），LCA（+），CD3（fewer+），CD5（fewer+），CD20（+），Ki67（+70%），Bcl-6（few+），Bcl-2（-），PAX-5（few+），Mum-1（fewer+），CD10（+），CD34（blood vessel+），TDT（-），CD30（fewer+），CD23（-），CD43（few+），ALK（-），CD38（-），CD79α（few+）	GCB	61岁	M
*11	20-07792	Right Breast	DLBCL	IHC：Ki67（90%+），CD3（-），CD5（-），CD10（+），CD19（+），CD20（+），CD23（-），CD30（-），CD34（-），CD56（-），CD79α（+），CyclinD-1（-），Bcl-2（-），Bcl-6（+），SOX11（-），Mum-1（+），TDT（-），ALK（-），CD138（-），PAX-5（+）。cytogenetics：EBER(ISH)（-）； C-MYC（-），IGH/BCL2（-），BCL6（+）	GCB	63	F
*12	21-10955	stomach pylorus	DLBCL	cytogenetics：EBER(ISH)（-); IHC: Ki67（approx 70%+），CD20（+），CD3（-），CK（-），TDT（-），CD34（-），CD5（-），CD10（+），CD19（+），CD23（-），CD30（-），CD56（-），CD79α（+），CyclinD-1（-），Bcl-2（few+），Bcl-6（+），SOX11（-），Mum-1（scatter+），C-MYC（fewer+），PAX-5（+）	GCB	46	M
*13	21-11020	Mesentery	DLBCL	IHC: CD20（+），CD3（-），CD10（+），Ki67（approx 80%,+），Bcl-6（+），Mum-1（-），CD5（-），CD43（fewer+），MPO（-），CD30（-）；CD117（-），Dog-1（-），CD34（-），Vim（+），SMA（+），S-100（-），DES（+），Ki67（+approx1%）		69	F
#14	21-13211	Left tonsils	DLBCL	cytogenetics：EBER（-）; IGH-BCL2（+） IHC：CD20（+），CD3（-），CD5（-），CD43（-），CD10（+），Bcl-6（feww approx 40%，+），Mum-1（approxi10%，+），Ki67（approx 70%，+），CD117（-），MPO（-），Bcl-2（+），CD19（+），ALK（-），CD30（-），CD23（-），CD99（few weak+），CDla（-），CyclinD-1（-），PAX-5（+），TDT（-）	GCB	36	M
#15	21-14899	Intracranial	DLBCL	cytogenetics： IGH-BCL2 (+); IHC：CD20（+），CD3（-），CD5（-），CD43（-），CD38（-），CD10（+），CD30（-），Bcl-6（+），Mum-1（few weak+），Ki67（approx 70%，+），CK19（-），CD79α（+），PAX-5（+），CD23（-），CyclinD-1（-），CD138（-），ALK（weak+），SOX11（-），TDT（-），CD56（-）	GCB	70	M
*16	21-19805	thyroid gland	DLBCL	IHC：CD20（+），CD3（-），CD10（+），CD117（-），CD56（-），CD5（-），Ki67（approx 70%，+），MPO（-），CD19（+），CD79α（+），CD38（few+），CD30（-），ALK（-），Bcl-6（+），Mum-1（few+），PAX-5（+）	GCB	70	F
Table S1: DLBCL patients clinical information. * cases used for IRF4 and SOX9 correlation analysis; # cases used for BCL2 and SOX9 correlation analysis. Dx: Diagnosis
