# Supplementary material for: IRF4 contributes to chemoresistance in IGH::BCL2‐positive diffuse large B‐cell lymphomas by mediating BCL2‐induced SOX9 expression
Source: Clin Transl Med. 2025 May 12;15(5):e70336. doi: 10.1002/ctm2.70336 (PMC12069798; doi:10.1002/ctm2.70336)
Supplement: Supplementary file 3 — Supporting Information [file CTM2-15-e70336-s003.xlsx]

## Sheet: Sheet1
Primer sequences used for real-time PCR
IRF4-F	GCGGTGCGCTTTGAACAAG
IRF4-R	ACACTTTGTACGGGTCTGAGA
SOX9-F	AGCGAACGCACATCAAGAC
SOX9-R	CTGTAGGCGATCTGTTGGGG
β-actin-F	CATGTACGTTGCTATCCAGGC
β-actin-R	CTCCTTAATGTCACGCACGAT
CKD6-F	GCTGACCAGCAGTACGAATG
CKD6-R	GCACACATCAAACAACCTGACC
MYC-F	GGCTCCTGGCAAAAGGTCA
MYC-R	CTGCGTAGTTGTGCTGATGT
PRDM-F	AAGCAACTGGATGCGCTATGT
PRDM-R	GGGATGGGCTTAATGGTGTAGAA
Spi8-F	CTGCAAGCATTCCAGCTACC
Spi8-R	GAAGGCTTCATAGGGGGTGG
STAG2-F	TCCTTCTGGTCCAAACCGAAT
STAG2-R	ACCGACTGCATAGCACTCTTG
TSPAN8-F	ACTTCTTGTTCTGGCTATGTGG
TSPAN8-R	CACAGCAACGTAGGAGCTAGA
ATF4-F	ATGACCGAAATGAGCTTCCTG
ATF4-R	GCTGGAGAACCCATGAGGT
HNRNPU-F	GGGGACGGCAAAACAGAACA
HNRNPU-R	AGCACTGAGACGATCTCTTGA
hs BCL2-F	GGTGGGGTCATGTGTGTGG
hs BCL2-R	CGGTTCAGGTACTCAGTCATCC
hs IRF4-F	GCTGATCGACCAGATCGACAG
hs IRF4-R	CGGTTGTAGTCCTGCTTGC
GAPDH-F	GGAGCGAGATCCCTCCAAAAT
GAPDH-R	GGCTGTTGTCATACTTCTCATGG
Antisense oligoneucleotide (ASO) primer sequences
IRF4 ASO#1	TCGCGGTTGTAGTCCTGCTT
IRF4 ASO#2	GTAAGGCGTTGTCATGGTGT
IRF4 ASO#3	CAGTTTGTTGGGCCGGTCGT
Ctrl ASO	TGTCTCGTCGATTGCGCGTT
Primers for CHIP assay
luc-mutant-SOX9-F	TGAAAGCACAGAACCCGCATCGCACCAAGACTTTT
luc-mutant-SOX9-R	AGGGGTGAAGCGCCGGTGCTTCTGACTCTA
Primer1-luc-F-KpnI	CGGGGTACCGTTTCCCAATGCTGTGCGTT
Primer1-luc-R-Hind III	CCCAAGCTTGGTTGGGTAAGTGCGGAGCTA
Primers for SOX9 promoter
SOX9 promoter(IRF4) primer1-F	GTTTCCCAATGCTGTGCGTT
SOX9 promoter(IRF4) primer1-R	GTTGGGTAAGTGCGGAGCTA
SOX9 promoter(IRF4) primer5-F	TTCCCAATGCTGTGCGTTTA
SOX9 promoter(IRF4) primer5-R	TTGGGTAAGTGCGGAGCTATC
SOX9 promoter(IRF4) primer10-F	TTCCCAATGCTGTGCGTTT
SOX9 promoter(IRF4) primer10-R	CGAAATGCTTAGAGCCAGGTTG
Table S2: primer sequences.
