# Supplementary material for: IRF4 contributes to chemoresistance in IGH::BCL2‐positive diffuse large B‐cell lymphomas by mediating BCL2‐induced SOX9 expression
Source: Clin Transl Med. 2025 May 12;15(5):e70336. doi: 10.1002/ctm2.70336 (PMC12069798; doi:10.1002/ctm2.70336)
Supplement: Supplementary file 4 — Supporting Information [file CTM2-15-e70336-s004.xlsx]

## Sheet: Sheet1
	Cyclophosphamide	Doxorubicin	Vincristine	Prednisone	Rituximab
0.5mg/ml	0.3083	0.0205	0.0006	0.0164	0.1542
1mg/ml	0.6167	0.041	0.00117	0.0328	0.3083
2mg/ml	1.2333	0.082	0.0023	0.0656	0.6167
4mg/ml	2.467	0.164	0.005	0.131	1.233
6mg/ml	3.7	0.246	0.007	0.1968	1.85
Table S3. CHOP doses and corresponding drug synergy combinations.
